# Supplementary material for: Eco-Friendly Sanitization of Indoor Environments: Effectiveness of Thyme Essential Oil in Controlling Bioaerosol Levels and Disinfecting Surfaces
Source: BioTech (Basel). 2024 Apr 26;13(2):12. doi: 10.3390/biotech13020012 (PMC11130963; doi:10.3390/biotech13020012)
Supplement: Supplementary file 1 [file biotech-13-00012-s001.zip]

Archive with 1 entries (1 files):
- biotech-2954770-supplementary.pdf
